# Supplementary material for: Assessment of the Antioxidant and Photoprotective Properties of Cornus mas L. Extracts on HDF, HaCaT and A375 Cells Exposed to UVA Radiation
Source: Int J Mol Sci. 2024 Oct 12;25(20):10993. doi: 10.3390/ijms252010993 (PMC11507244; doi:10.3390/ijms252010993)
Supplement: Supplementary file 1 [file ijms-25-10993-s001.zip]

Archive with 1 entries (1 files):
- ijms-3217560-supplementary.pdf
